# Supplementary material for: Activation of the interferon type I response rather than autophagy contributes to myogenesis inhibition in congenital DM1 myoblasts
Source: Cell Death Dis. 2018 Oct 19;9(11):1071. doi: 10.1038/s41419-018-1080-1 (PMC6195593; doi:10.1038/s41419-018-1080-1)
Supplement: Supplementary file 3 — Supplementary Tables [file 41419_2018_1080_MOESM3_ESM.xls]

## Sheet: Table S1
	baseMean	log2FoldChange	lfcSE	stat	pvalue	padj
hsa-miR-143-3p	32550	2.05939	0.351775	5.85427	4.79109e-09	3.13337e-06
hsa-miR-4532	5406.2	-2.24919	0.407959	-5.51326	3.52242e-08	1.15183e-05
hsa-miR-483-3p	457.736	-1.61631	0.338324	-4.77739	1.77584e-06	0.000387134
hsa-miR-10b-5p	41607.3	1.84731	0.420824	4.38974	1.13487e-05	0.00159958
hsa-miR-412-5p	37.6132	-2.25812	0.516323	-4.37346	1.22292e-05	0.00159958
hsa-miR-204-5p	30.9689	-2.22688	0.524182	-4.2483	2.15403e-05	0.0023479
hsa-miR-378a-3p	560.479	-1.36687	0.332992	-4.1048	4.04656e-05	0.00378065
hsa-miR-145-5p	212.561	1.62931	0.406835	4.00484	6.20601e-05	0.00507341
hsa-miR-146b-5p	1395.73	-1.63431	0.412071	-3.9661	7.30592e-05	0.00530896
hsa-miR-145-3p	78.3934	1.8507	0.47069	3.93189	8.42791e-05	0.00551186
hsa-miR-490-3p	36.7375	2.12882	0.545852	3.9	9.61931e-05	0.00571912
hsa-miR-206	48.9585	-2.06723	0.534809	-3.86536	0.000110926	0.00604548
hsa-miR-196a-3p	111.671	1.56244	0.411895	3.7933	0.000148661	0.00747879
hsa-miR-483-5p	301.219	-1.3803	0.371129	-3.71919	0.000199863	0.00850835
hsa-miR-675-3p	82.8843	-1.63951	0.441597	-3.71268	0.000205079	0.00850835
hsa-miR-873-3p	11.5891	2.2258	0.600122	3.70891	0.000208155	0.00850835
hsa-miR-133b	16.782	-2.1464	0.583139	-3.68077	0.000232534	0.00894573
hsa-miR-10b-3p	12.7583	2.00021	0.5945	3.36452	0.000766775	0.0278595
hsa-miR-873-5p	8.14678	1.99524	0.59795	3.33681	0.000847473	0.0291709
hsa-miR-675-5p	168.246	-1.28873	0.395636	-3.25735	0.00112457	0.0367735
hsa-miR-877-5p	101.254	-1.28437	0.399851	-3.21211	0.00131763	0.0410347
hsa-miR-222-5p	290.762	-1.19192	0.372652	-3.19847	0.0013816	0.0410712
hsa-miR-1290	15.3265	-1.87519	0.600178	-3.1244	0.0017817	0.049772
hsa-miR-335-5p	409.08	-1.20885	0.387815	-3.11708	0.0018265	0.049772

## Sheet: Table S2
	baseMean	log2FoldChange	lfcSE	stat	pvalue	padj
hsa-miR-133b	823.706	-2.25699	0.390189	-5.78435	7.27912e-09	3.22465e-06
hsa-miR-412-5p	56.8806	-3.29009	0.621784	-5.29137	1.21402e-07	2.68905e-05
hsa-miR-486-5p	4808.44	-2.26162	0.445742	-5.07383	3.89895e-07	3.85372e-05
hsa-miR-10a-5p	61268.4	2.2013	0.427603	5.14799	2.63289e-07	3.85372e-05
hsa-miR-10b-5p	42066.2	1.82483	0.371223	4.91571	8.84595e-07	6.53126e-05
hsa-miR-145-5p	426.662	2.10291	0.454627	4.62558	3.73556e-06	0.000236408
hsa-miR-431-3p	200.993	-2.19692	0.481307	-4.5645	5.00689e-06	0.000262426
hsa-miR-206	1764.21	-2.11971	0.465738	-4.5513	5.33145e-06	0.000262426
hsa-miR-378a-3p	2057.75	-2.55002	0.572709	-4.45256	8.4854e-06	0.000365859
hsa-miR-410-3p	3883.58	-1.73246	0.390379	-4.43789	9.08453e-06	0.000365859
hsa-miR-660-5p	428.042	-1.83178	0.416502	-4.39801	1.09248e-05	0.000372282
hsa-miR-196a-3p	73.1395	2.27814	0.517077	4.4058	1.05394e-05	0.000372282
hsa-miR-199b-5p	869.371	1.67568	0.382941	4.37582	1.20976e-05	0.000382803
hsa-miR-433-3p	97.3956	-2.23469	0.513984	-4.34777	1.37527e-05	0.000406163
hsa-miR-490-3p	21.0884	3.13599	0.749901	4.18187	2.89116e-05	0.00080049
hsa-miR-221-5p	426.378	1.89034	0.458538	4.12254	3.74719e-05	0.000976474
hsa-miR-381-3p	8466.39	-1.82672	0.445984	-4.09594	4.20457e-05	0.00103479
hsa-miR-483-5p	199.332	-1.77409	0.448183	-3.95841	7.54515e-05	0.00175921
hsa-miR-1-3p	195.919	-1.74706	0.443892	-3.93579	8.29242e-05	0.00183677
hsa-miR-487a-3p	94.727	-1.82999	0.478328	-3.82579	0.000130351	0.0026248
hsa-miR-222-3p	6477.61	1.49238	0.396977	3.75936	0.000170347	0.00328104
hsa-miR-133a-3p	4762.66	-1.56428	0.425153	-3.67933	0.000233846	0.00431641
hsa-miR-873-5p	9.89161	3.03227	0.82803	3.66203	0.000250223	0.00443395
hsa-miR-10a-3p	36.8931	2.18258	0.603595	3.61597	0.000299224	0.00509832
hsa-miR-501-3p	106.954	-1.85099	0.521231	-3.55119	0.000383499	0.00589201
hsa-miR-431-5p	559.626	-1.60093	0.451008	-3.54968	0.000385707	0.00589201
hsa-miR-100-3p	151.975	1.60794	0.450818	3.56672	0.000361484	0.00589201
hsa-miR-222-5p	102.246	2.03835	0.577003	3.53265	0.000411421	0.00607532
hsa-miR-16-5p	5154.57	1.27112	0.369803	3.43729	0.000587576	0.00813426
hsa-miR-873-3p	8.43862	2.83966	0.83185	3.41367	0.000640934	0.00860405
hsa-miR-1197	42.7463	-1.98811	0.587132	-3.38613	0.000708861	0.00897215
hsa-miR-500a-3p	699.916	-1.31514	0.387962	-3.38987	0.000699249	0.00897215
hsa-miR-188-5p	53.7137	-1.86203	0.555278	-3.35333	0.000798456	0.0097775
hsa-miR-152-3p	277.287	1.42766	0.426536	3.3471	0.000816631	0.0097775
hsa-miR-182-5p	152.691	-1.86561	0.581643	-3.20749	0.00133898	0.0156097
hsa-miR-542-3p	286.55	-1.36267	0.434656	-3.13505	0.00171827	0.0185657
hsa-miR-28-3p	2580.89	1.13869	0.362998	3.1369	0.00170745	0.0185657
hsa-miR-155-5p	579.874	1.29862	0.413716	3.13891	0.00169578	0.0185657
hsa-miR-499a-5p	13.9564	-2.46912	0.795605	-3.10345	0.00191278	0.0201753
hsa-miR-143-3p	37531.2	1.3814	0.451322	3.06077	0.00220766	0.022744
hsa-miR-495-3p	66.0494	-1.60082	0.524246	-3.05357	0.00226139	0.0227681
hsa-miR-29a-3p	2370.63	1.32426	0.435277	3.04233	0.00234751	0.02311
hsa-miR-455-3p	175.835	1.57745	0.51971	3.03524	0.00240341	0.0231459
hsa-miR-532-5p	518.741	-1.34894	0.448325	-3.00884	0.00262248	0.0247183
hsa-miR-15b-5p	177.647	1.31407	0.446975	2.93992	0.00328302	0.0302996
hsa-miR-362-5p	68.0775	-1.48393	0.524854	-2.82733	0.00469386	0.0424363
hsa-miR-15a-5p	176.018	1.21787	0.435376	2.79728	0.00515342	0.0456593
hsa-miR-221-3p	6095.41	1.08348	0.39174	2.76583	0.00567787	0.0493195

## Sheet: Table S3
PATHWAYS	Number of genes	p-value
PI3K-Akt signaling pathway	140	< 0.001
MAPK signaling pathway	107	< 0.001
Ras signaling pathway	104	< 0.001
Proteoglycans in cancer	91	< 0.001
MicroRNAs in cancer	91	< 0.001
Focal adhesion	89	< 0.001
Rap1 signaling pathway	88	< 0.001
cAMP signaling pathway	79	< 0.001
Chemokine signaling pathway	74	< 0.001
Neuroactive ligand-receptor interaction	67	< 0.001
Oxytocin signaling pathway	62	< 0.001
Osteoclast differentiation	55	< 0.001
T cell receptor signaling pathway	45	< 0.001
Melanoma	42	< 0.001
Toll-like receptor signaling pathway	40	< 0.001
Glioma	40	< 0.001
ECM-receptor interaction	37	< 0.001
Pancreatic cancer	37	< 0.001
NF-kappa B signaling pathway	34	< 0.001
Long-term potentiation	34	< 0.001
B cell receptor signaling pathway	33	< 0.001
Adipocytokine signaling pathway	31	< 0.001
Central carbon metabolism in cancer	30	< 0.001
PPAR signaling pathway	29	< 0.001
mTOR signaling pathway	29	< 0.001
Leishmaniasis	29	< 0.001
Bladder cancer	27	< 0.001
Inflammatory bowel disease (IBD)	26	< 0.001
NOD-like receptor signaling pathway	24	< 0.001
Dorso-ventral axis formation	19	< 0.001
Malaria	18	< 0.001
Prion diseases	17	< 0.001
Mucin type O-Glycan biosynthesis	14	< 0.001
Tyrosine metabolism	13	< 0.001
Fructose and mannose metabolism	12	< 0.001
Pentose and glucuronate interconversions	9	< 0.001
Asthma	8	< 0.001
Primary bile acid biosynthesis	7	< 0.001
Phenylalanine metabolism	6	< 0.001
Cytokine-cytokine receptor interaction	82	0.001
Transcriptional misregulation in cancer	71	0.001
Signaling pathways regulating pluripotency of stem cells	66	0.001
Calcium signaling pathway	65	0.001
Hepatitis B	65	0.001
Neurotrophin signaling pathway	61	0.001
Tuberculosis	58	0.001
cGMP-PKG signaling pathway	57	0.001
Insulin signaling pathway	56	0.001
Measles	52	0.001
Axon guidance	48	0.001
Hepatitis C	45	0.001
Natural killer cell mediated cytotoxicity	44	0.001
Chronic myeloid leukemia	43	0.001
Cholinergic synapse	39	0.001
Glutamatergic synapse	38	0.001
Serotonergic synapse	35	0.001
Olfactory transduction	35	0.001
Salivary secretion	35	0.001
Non-small cell lung cancer	33	0.001
Hypertrophic cardiomyopathy (HCM)	32	0.001
Hematopoietic cell lineage	31	0.001
Fc epsilon RI signaling pathway	29	0.001
VEGF signaling pathway	28	0.001
Amphetamine addiction	26	0.001
Glycolysis / Gluconeogenesis	22	0.001
Renin secretion	22	0.001
Retinol metabolism	18	0.001
Thyroid cancer	17	0.001
Cocaine addiction	14	0.001
Autoimmune thyroid disease	13	0.001
beta-Alanine metabolism	11	0.001
Histidine metabolism	10	0.001
Pathways in cancer	155	0.002
Estrogen signaling pathway	47	0.002
Cell adhesion molecules (CAMs)	44	0.002
Prostate cancer	44	0.002
GnRH signaling pathway	35	0.002
Circadian entrainment	33	0.002
Amoebiasis	33	0.002
Aldosterone synthesis and secretion	28	0.002
Pertussis	28	0.002
Complement and coagulation cascades	24	0.002
Glycerolipid metabolism	22	0.002
Amyotrophic lateral sclerosis (ALS)	19	0.002
Steroid hormone biosynthesis	16	0.002
Carbohydrate digestion and absorption	16	0.002
Phototransduction	12	0.002
Nicotine addiction	12	0.002
Regulation of actin cytoskeleton	75	0.003
Hippo signaling pathway	61	0.003
Phospholipase D signaling pathway	51	0.003
Insulin resistance	46	0.003
Toxoplasmosis	43	0.003
Fc gamma R-mediated phagocytosis	35	0.003
Retrograde endocannabinoid signaling	31	0.003
Inositol phosphate metabolism	23	0.003
Starch and sucrose metabolism	16	0.003
Metabolism of xenobiotics by cytochrome P450	16	0.003
Allograft rejection	10	0.003
Linoleic acid metabolism	8	0.003
Glycosphingolipid biosynthesis - lacto and neolacto series	8	0.003
Ascorbate and aldarate metabolism	7	0.003
Fatty acid biosynthesis	7	0.003
Gap junction	31	0.004
Dilated cardiomyopathy	31	0.004
Long-term depression	22	0.004
Notch signaling pathway	18	0.004
Type II diabetes mellitus	17	0.004
Circadian rhythm	15	0.004
Intestinal immune network for IgA production	12	0.004
Glycine, serine and threonine metabolism	11	0.004
Graft-versus-host disease	11	0.004
Influenza A	59	0.005
Platelet activation	46	0.005
Leukocyte transendothelial migration	40	0.005
Vascular smooth muscle contraction	35	0.005
Melanogenesis	35	0.005
Protein digestion and absorption	30	0.005
Glycerophospholipid metabolism	28	0.005
Insulin secretion	26	0.005
Drug metabolism - cytochrome P450	14	0.005
Fat digestion and absorption	12	0.005
Type I diabetes mellitus	11	0.005
Folate biosynthesis	5	0.005

## Sheet: Table S4
ID	Accession	Gene	Entrez	Experiment	Literature (PMID)
hsa-mir-10b-5p	MIMAT0000254	PIK3CD	5293	CLASH	23622248
hsa-mir-10b-5p	MIMAT0000254	PTEN	5728	Immunoblot//Luciferase reporter assay//qRT-PCR	23384558|24100613|27113763
hsa-mir-10b-5p	MIMAT0000254	AKT1	207	qRT-PCR//Western blot	27347488
hsa-mir-143-3p	MIMAT0000435	AKT1	207	Luciferase reporter assay//qRT-PCR//Western blot	23104321
hsa-mir-206	MIMAT0000462	AKT1	207	qRT-PCR//Western blot	28386239
hsa-mir-378a-3p	MIMAT0000732	AKT1	207	PAR-CLIP	21572407
hsa-mir-133b	MIMAT0000770	AKT1	207	Luciferase reporter assay//qRT-PCR//Western blot	25414595
hsa-mir-143-3p	MIMAT0000435	BRAF	673	Luciferase reporter assay//qRT-PCR//Western blot	23128394
hsa-mir-145-5p	MIMAT0000437	BRAF	673	Luciferase reporter assay//qRT-PCR//Western blot	23128394
hsa-mir-143-3p	MIMAT0000435	MAPK1	5594	Microarray//PAR-CLIP	22942087|23446348|21572407
hsa-mir-378a-3p	MIMAT0000732	MAPK1	5594	Luciferase reporter assay//qRT-PCR//Western blot	23625957|24139413
hsa-mir-335-5p	MIMAT0000765	MAPK1	5594	Immunofluorescence//Immunoprecipitaion//Luciferase reporter assay//Microarray//qRT-PCR//Western blot	22382496
hsa-mir-490-3p	MIMAT0002806	MAPK1IP1L	93487	PAR-CLIP	23446348
hsa-mir-143-3p	MIMAT0000435	TNF	7124	Luciferase reporter assay//qRT-PCR	23804075
hsa-mir-145-5p	MIMAT0000437	TNFSF13	8741	Immunohistochemistry//Luciferase reporter assay//qRT-PCR//Western blot	25612651
hsa-mir-335-5p	MIMAT0000765	TNFRSF9	3604	Microarray	18185580
hsa-mir-335-5p	MIMAT0000765	TNFAIP2	7127	Microarray	18185580
hsa-mir-335-5p	MIMAT0000765	TNFSF9	8744	Microarray	18185580
hsa-mir-335-5p	MIMAT0000765	TNFRSF10D	8793	Microarray	18185580
hsa-mir-335-5p	MIMAT0000765	C1QTNF1	114897	Microarray	18185580
hsa-mir-483-3p	MIMAT0002173	TNFRSF10A	8797	HITS-CLIP	23824327
hsa-mir-483-5p	MIMAT0004761	TNFAIP8	25816	HITS-CLIP	27418678
hsa-mir-145-5p	MIMAT0000437	EIF4E	1977	Luciferase reporter assay//qRT-PCR//Western blot	21092188
hsa-mir-335-5p	MIMAT0000765	EIF4ENIF1	56478	Microarray	18185580
hsa-mir-145-5p	MIMAT0000437	IRS1	3667	Flow//In situ hybridization//Luciferase reporter assay//Northern blot//qRT-PCR//Reporter assay//Western blot	17827156|19391107|22431718|23201159|24690171|19439999|23714355|25477374
hsa-mir-145-5p	MIMAT0000437	RPS6KA3	6197	PAR-CLIP	22291592
hsa-mir-145-5p	MIMAT0000437	RPS6KB1	6198	Luciferase reporter assay	24157791
hsa-mir-877-5p	MIMAT0004949	RPS6KB1	6198	CLASH	23622248
hsa-mir-145-5p	MIMAT0000437	RRAGC	64121	HITS-CLIP	23824327
hsa-mir-145-5p	MIMAT0000437	VEGFA	7422	Immunoblot//Immunohistochemistry//Luciferase reporter assay//Northern blot//qRT-PCR//Western blot//Western blotting	22472569|22592534|24886719
hsa-mir-206	MIMAT0000462	VEGFA	7422	ELISA//Immunofluorescence//Immunohistochemistry//Luciferase reporter assay//Microarray//qRT-PCR//Western blot	27541266
hsa-mir-378a-3p	MIMAT0000732	VEGFA	7422	ELISA//Luciferase reporter assay//qRT-PCR//Western blot	18320040|23333942
hsa-mir-335-5p	MIMAT0000765	VEGFA	7422	Microarray	18185580
hsa-mir-335-5p	MIMAT0000765	IKBKB	3551	Microarray	18185580
hsa-mir-10b-5p	MIMAT0000254	PIK3CA	5290	Luciferase reporter assay//Western blot	25896413
hsa-mir-335-5p	MIMAT0000765	PIK3CA	5290	Microarray	18185580
hsa-mir-335-5p	MIMAT0000765	PRKCG	5582	Microarray	18185580
hsa-mir-335-5p	MIMAT0000765	RICTOR	253260	Microarray	18185580
hsa-mir-335-5p	MIMAT0000765	RPS6KA2	6196	Microarray	18185580
hsa-mir-335-5p	MIMAT0000765	RPS6KA6	27330	Microarray	18185580
hsa-mir-335-5p	MIMAT0000765	RRAGD	58528	PAR-CLIP	21572407|20371350
hsa-mir-335-5p	MIMAT0000765	TSC1	7248	Microarray	18185580
hsa-mir-335-5p	MIMAT0000765	ULK1	8408	Microarray	18185580
hsa-mir-335-5p	MIMAT0000765	ULK2	9706	Microarray	18185580
hsa-mir-490-3p	MIMAT0002806	ULK2	9706	PAR-CLIP	26701625|27292025
hsa-mir-1290	MIMAT0005880	ULK2	9706	HITS-CLIP	23824327
hsa-mir-143-3p	MIMAT0000435	IGF1R	3480	Immunofluorescence//Immunohistochemistry//LacZ reporter assay//qRT-PCR//Western blot	25492481
hsa-mir-145-5p	MIMAT0000437	IGF1R	3480	Luciferase reporter assay//qRT-PCR//Western blot	19391107|25077964|24999188|25609710
hsa-mir-206	MIMAT0000462	IGF1R	3480	Flow//qRT-PCR	24855559
hsa-mir-378a-3p	MIMAT0000732	IGF1R	3480	Luciferase reporter assay	23625957
hsa-mir-335-5p	MIMAT0000765	IGF1R	3480	PAR-CLIP//Reporter assay//Western blot	21618216|20371350
hsa-mir-133b	MIMAT0000770	IGF1R	3480	Luciferase reporter assay//Western blot	19695767|24391788
hsa-mir-483-3p	MIMAT0002173	IGF1	3479	Flow//Immunoblot//Luciferase reporter assay//qRT-PCR//Western blot	23403580
hsa-mir-10b-3p	MIMAT0004556	IGF1R	3480	HITS-CLIP	23313552
hsa-mir-675-3p	MIMAT0006790	IGF1R	3480	PAR-CLIP	21572407
hsa-mir-146b-5p	MIMAT0002809	AKT3	10000	CLASH	23622248
hsa-mir-873-5p	MIMAT0004953	AKT3	10000	PAR-CLIP	20371350
hsa-mir-222-5p	MIMAT0004569	DDIT4	54541	PAR-CLIP	20371350
hsa-mir-483-5p	MIMAT0004761	MAPK3	5595	Luciferase reporter assay//Microarray//qRT-PCR//Western blot	22465663|25622783
hsa-mir-378a-3p	MIMAT0000732	CAB39	51719	PAR-CLIP	27292025
hsa-mir-490-3p	MIMAT0002806	CAB39	51719	PAR-CLIP	27292025
hsa-mir-877-5p	MIMAT0004949	CAB39	51719	CLASH	23622248
hsa-mir-873-5p	MIMAT0004953	STK11IP	114790	PAR-CLIP	21572407
hsa-mir-873-5p	MIMAT0004953	STK11	6794	PAR-CLIP	20371350
hsa-mir-675-3p	MIMAT0006790	PRKAA1	5562	PAR-CLIP	23592263

## Sheet: Table S5
ID	Accession	Gene	Entrez	Experiment	Literature (PMID)
hsa-mir-15a-5p	MIMAT0000068	TCF3	6929	HITS-CLIP	22473208
hsa-mir-16-5p	MIMAT0000069	TCF3	6929	HITS-CLIP	22473208
hsa-mir-29a-3p	MIMAT0000086	ABL1	25	Luciferase reporter assay	23428668
hsa-mir-29a-3p	MIMAT0000086	CDC42	998	Luciferase reporter assay//qRT-PCR//Western blot	19079265|20507733|24085298
hsa-mir-10b-5p	MIMAT0000254	MYF5	4617	3'LIFE	25074381
hsa-mir-221-3p	MIMAT0000278	CTNNB1	1499	Sequencing	20371350
hsa-mir-1-3p	MIMAT0000416	CDC42	998	Proteomics	18668040
hsa-mir-1-3p	MIMAT0000416	CDH2	1000	Microarray//Proteomics	18668037
hsa-mir-1-3p	MIMAT0000416	CDH4	1002	Microarray	18668037
hsa-mir-1-3p	MIMAT0000416	MEF2A	4205	Luciferase reporter assay//qRT-PCR	19188439|21169019
hsa-mir-15b-5p	MIMAT0000417	TCF3	6929	HITS-CLIP	22473208
hsa-mir-133a-3p	MIMAT0000427	CDC42	998	Luciferase reporter assay//qRT-PCR//Western blot	25152372
hsa-mir-145-5p	MIMAT0000437	CDH2	1000	Luciferase reporter assay//Microarray//Western blot	22370644|22942087
hsa-mir-145-5p	MIMAT0000437	MAP2K6	5608	Microarray//Reporter assay	21351259
hsa-mir-155-5p	MIMAT0000646	CDH2	1000	Proteomics	19386588
hsa-mir-155-5p	MIMAT0000646	MAPK14	1432	Luciferase reporter assay//Microarray	23807165|25535908
hsa-mir-155-5p	MIMAT0000646	CTNNA1	1495	Proteomics	18668040
hsa-mir-155-5p	MIMAT0000646	CTNNB1	1499	Proteomics//pSILAC	18668040
hsa-mir-155-5p	MIMAT0000646	MEF2A	4205	HITS-CLIP//Reporter assay	20584899|22473208
hsa-mir-155-5p	MIMAT0000646	TCF4	6925	HITS-CLIP	22473208
hsa-mir-155-5p	MIMAT0000646	TCF12	6938	Reporter assay	20584899
hsa-mir-381-3p	MIMAT0000736	SPAG9	9043	HITS-CLIP	23313552
hsa-mir-133b	MIMAT0000770	CDC42	998	Immunoblot//Luciferase reporter assay//Microarray//qRT-PCR//Western blot	22179829|25152372
hsa-mir-221-5p	MIMAT0004568	ABL1	25	PAR-CLIP	26701625
hsa-mir-455-3p	MIMAT0004784	ABL1	25	PAR-CLIP	26701625
hsa-mir-455-3p	MIMAT0004784	BNIP2	663	PAR-CLIP	27292025

## Sheet: Table S6
ANALYSYS	PRIMERS	SEQUENCES (5'-3')	AMPLIFIED REGION/GENE
HRM	UR1f	GGTTGTATTGGGTTGGTGGTTT	UR1
	UR1r	TACCCCGAACACTCAATCTTCC
	UR2f	GGAAGATTGAGTGTTCGGGGTA	UR2
	UR2r	CAAAACTAAAACTAAACGAAAACCC
	UR3fnested	GTTTTYGTTTAGTTTTAGTTTTGTGATT	UR3
	UR3rnested	ACTACAAAAACCCTTCRAACCC
	DR1f	GGGGGATTATAGATTATTTTTTT	DR1
	DR1r	CATACACAAAAAAACTTTACACTTT
	DR2f	AAGTGTAAAGTTTTTTTGTGTATGA	DR3
	DR2r	TTTAACAAAAACAAATTTCCC
HRM PRE-AMLIFICATION STEP	UR3f	GGGTTTTYGTTTAGTTTTAGTTTTG	UR3
	UR3r	CATTCCCRACTACAAAAACCCT
qRT-PCR	MYODf	AAGCGCCATCTCTTGAGGTA	MYOD
	MYODr	GCGAGAAACGTGAACCTAGC
	MEF2Af	GCTCTCTCCACCTCAAACCA	MEF2A
	MEF2Ar	GCACTGTGAGGTCTGTAGTGCT
	IRF7f	TACCATCTACCTGGGCTTCG	IRF7
	IRF7r	GCTCCATAAGGAAGCACTCG
	STAT1f	CCGTTTTCATGACCTCCTGT	STAT1
	STAT1r	TGAATATTCCCCGACTGAGC
	OAS1f	ACAGGCAGAAGAGGACTGGA	OAS1
	OAS1r	TAGAAGGCCAGGAGTCAGGA
	OAS2f	TACCCTCGCTGTCTCCGT AT	OAS2
	OAS2r	TCTTTTCTGCACCCCTGTTC
	OAS3f	GTCAAACCCAAGCCACAAGT	OAS3
	OAS3r	TGTAGGCACACCTGGTGGTA
	mPGES-1f	GAAGAAGGCCTTTGCCAAC	mPGES-1
	mPGES-1r	GGGTTAGGACCCAGAAAGGA
	GUSBf	GCCAATGAAACCAGGTATCCC	GUSB
	GUSBr	GCTCAAGTAAACAGGCTGTTTTCC
	RPS18f	TAGCCTTTGCCATCACTGCC	RSP18
	RPS18r	CATGAGCATATCTTCGGCCC
	TBPf	CGGCTGTTTAACTTCGCTTC	TBP
	TBPr	CACACGCCAAGAAACAGTGA
	p53f	AGGCCTTGGAACTCAAGGAT	p53
	p53r	CCCTTTTTGGACTTCAGGTG
	BIPf	AGCTGTAGCGTATGGTGCTG	BIP
	BIPr	AAGGGGACATACATCAAGCAGT
	CHOPf	CCTCCTGGAAATGAAGAGGA	CHOP
	CHOPr	GGAGGTGCTTGTGACCTCTG
	EDEMf	GCCGAAACCTCATGAGTTAAA	EDEM
	EDEMr	TCATCAGGTACACGATTGCAG
	TLR3f	AGAGTTGTCATCGAATCAAATTAAAG	TLR3
	TLR3r	AATCTTCCAATTGCGTGAAAA
	miR-155-5p	TTAATGCTAATCGTGATAGGGGT	miR-155-5p
	miR-1-3p	TGGAATGTAAAGAAGTATGTAT	miR-1-3p
	miR-206	TGGAATGTAAGGAAGTGTGTGG	miR-206
	miR-10b-5p	TACCCTGTAGAACCGAATTTGTG	miR-10b-5p
	miR-10b-3p	ACAGATTCGATTCTAGGGGAAT	miR-10b-3p
	miR-143-3p	TGAGATGAAGCACTGTAGCTC	miR-143
	miR-145-5p	GTCCAGTTTTCCCAGGAATCCCT	miR-145-5p
LR-PCR	DM9003_Fw	CACAGGCTGAAGTGGCAGTTCCA	DMPK 3'UTR region containing CTG repeats
	DM1111_Rev	TGTCGGGGTCTCAGTGCATCCA
